# Supplementary material for: Restrictive versus conventional ward fluid therapy in non-cardiac surgery patients and the effect on postoperative complications: a meta-analysis
Source: Perioper Med (Lond). 2023 Sep 21;12:52. doi: 10.1186/s13741-023-00337-9 (PMC10514989; doi:10.1186/s13741-023-00337-9)
Supplement: Supplementary file 3 — Additional file 3. Full text screening—exclusion criteria. [file 13741_2023_337_MOESM3_ESM.xls]

## Sheet: Sheet1
Reasons for exclusion full tekst								Number of studies
	1	High care unit population (PACU/ICU)						15
	2	No comparison restrictive vs conventional						18
	3	No postoperative fluid management data						15
	4	No data available to compute OR for outcomes						5
	5	Wrong study design						4
								57
Studies excluded			Reason for exclusion
Pedziwiatr			2
Mackay			3
Dai			2
Di Sebastiano			2
Casado			2
Cannesson			2
Jie			3
Glatz			1
McArdle			1
Grant			1
Abraham-Nordling			3
Gao			1
WenKui			2
Nilsson			3
Spinelli			3
Bjerregaard			1
Cook			5
Brandstrup			3
Cohn			5
Daneshm			2
Jones			1
Kabon			3
Pasqualetto			1
VandeHei			2
Aga			2
Slieker			2
Wong-Chong			3
Ahn			1
Gustafsson			2
Bisanz			1
Boersema			1
Kulemann			1
Macarone Pamieri			1
Dickson			3
Nygren			3
Haapio			3
Blind			1
Scatizzi			2
Benes			3
Kassim			1
Alonso-Inigo			3
Zheng			3
Guedj			5
Pecorelli			2
Weinberg			1
De Silva			2
Li			5
Janowski			2
Zhong			2
Walsh			4
Tambyraja			4
Behman			4
MacKay			4
Miller			2
Zhang			2
Zorilla-Vaca			3
Gonzalez-Fajardo			4
Studies included
de Aguilar-Nascimento
Morgan
Muller
Zargar-Shoshtari
Walsh
Lobo
Vermeulen
